# Supplementary material for: Oxidative Transformation of Dihydroflavonols and Flavan-3-ols by Anthocyanidin Synthase from Vitis vinifera
Source: Molecules. 2022 Feb 3;27(3):1047. doi: 10.3390/molecules27031047 (PMC8839691; doi:10.3390/molecules27031047)
Supplement: Supplementary file 1 [file molecules-27-01047-s001.zip]

Archive with 1 entries (1 files):
- molecules-1560812-supplementary.pdf
